# Supplementary material for: Flagged observation analyses as a tool for scoping and communication in integrated ecosystem assessments
Source: PLoS One. 2024 Sep 23;19(9):e0305716. doi: 10.1371/journal.pone.0305716 (PMC11419343; doi:10.1371/journal.pone.0305716)
Supplement: S1 File — (M) [file pone.0305716.s004.m]

%
% Flagged Observation detection and joint probability calculation
%  version for grid search of Q value within fixed range
%
% This is a test program for 
%  Flagged observation analyses as a tool for scoping 
%  and communication in Integrated Ecosystem Assessments  
%  Hiroko Kato Solvang and Per Arneberg
%
%  30 April 2023 written by Hiroko Kato Solvang
%
 clear all; close all
 %
 % input data
 % AMO's yearly data
 %
  yd = load("AMO_exampledata_SupplementaryFileS4.txt"); 
  %
  % extract 1980-2020 for annual data
  %
   st = find(yd(:,1) == 1980); ed = find(yd(:,1) == 2020);
   year = yd(st:ed,1); 
   dat = yd(st:ed,2);
  %
  % visualizing anomalies
  %
   mdat = dat - mean(dat);
   figure;
    bar(mdat); grid on
% 
% identification of optimum Q in Kalman filter
% 
 tr = 2; % trend's order
 qqs = 0.01:0.01:0.1;
 [N dim] = size(dat);
 sety = 2013;  % 2013 for 7 years-ahead-prediction
               % 2017 for 3 years-ahead-prediction
 for qq = 1:length(qqs)
     
     ff = [];
     kk=1;  % if the data is multivariate, make for loop like 
            % kk = 1:x
      tmp = dat(~isnan(dat(:,kk)),kk);
      yobs = (tmp - mean(tmp))./std(tmp);
      indvec = ~isnan(dat(:,kk));
      nn = length(yobs);
      ryear = year(indvec);
      st_year = find(year == ryear(1));
      ordy = find(ryear == sety);
%
%   State Space Representation
%
%   x(t+1) = F x(t) + G w(t)        %  cov{w(t) w(t)} = {Q 0}
%   y(t)   = H x(t) +   v(t)        %     {v(t),v(t)} = {0 R}
%
    if tr == 2
       F = [2 -1; 1 0]; 
       G = [1; 0]; H = [1 0]; end
    if tr == 1
       F = [1];G = [1];H = [1]; end
    Q = qqs(qq); 
    R = var(yobs(1:ordy)); 
%
% ----------------------------------
%   Kalman Filter
% ----------------------------------
%
%                              initial value
%
    x = zeros(tr,1);
    P = 0.1 * eye(tr,tr);    
    %
    xpre = []; ypre = []; ppre = []; Spre = []; pre_e = []; 
    xfil = []; yfil = []; ysmt = []; Pfil = []; 
    xsmt = []; ysmt = []; Psmt = [];
    %      
    sig2 = []; sdet = []; nsum = 0;

    for tt=1:ordy    % 2000
    %
    %                           prediction x(t|t-1),P(t|t-1)
    %
     x = F * x                        ;  %   x(t+1|t)  <-  x(t|t) 
     P = F * P * F' + G * Q * G'      ;  %   P(t+1|t)  <-  P(t|t)
     ypre = [ypre H*x]                ;  %   mean of predictor
    
     xpre(:,tt) = x;
     ppre = P;
     perr = yobs(tt) - H * x;
     pre_e = [pre_e perr];
     
     pvar = H * P * H' + R;
     Spre(:,tt) = pvar;
     sig2(:,tt) = perr^2/pvar;
     sdet(:,tt) = log(pvar);
   %
   %                           filtering 
   %
    K = P * H' / ( H * P * H' + R )  ;   %     Kalman Gain
    x = x + K * ( yobs(tt) - H * x ) ;   %     x(t|t)  <-  x(t|t-1)
    P = P - K * H * P                ;   %     P(t|t)  <-  P(t|t-1) filter
 
    yfil = [yfil H*x]                ;   %     mean of filter
    xfil(:,tt) = x                   ;   %     state of filter
    Pfil(:,:,tt) = P                 ;   %     covariance of filter
   end
   %
   sig2s = sum(sig2(:,3:ordy));
   tsig = sum(sig2)/ordy;
   f1 = -0.5*((ordy-2)*(log(pi*2)) + sum(sdet(:,3:ordy)) + sig2s);
   
   kk;
   length(ff);
   ff_l(qq,:) = [qqs(qq) f1];
 end
 
 [a b] = max(ff_l(:,2));
 Qvec = [b qqs(b) ff_l(b,:)]; % optimum q value is stored in Qvec
 
 LL = find(year == sety);
 [N dim] = size(dat);
    tmp = dat(~isnan(dat(:,kk)),kk);
    yobs = (tmp - mean(tmp))./std(tmp);
    stat_keep(kk,:) = [mean(tmp),std(tmp)];
    indvec = ~isnan(dat(:,kk));
    nn = length(yobs);
    ryear = year(indvec);
    st_year = 1; %find(year == ryear(1));
    ordy = find(ryear == sety);
    dely = nn - find(ryear == sety);
    nlength(kk,:) = nn;
%
%   State Space Representation
%
%   x(t+1) = F x(t) + G w(t)        %  cov{w(t) w(t)} = {Q 0}
%   y(t)   = H x(t) +   v(t)        %     {v(t),v(t)} = {0 R}
%
    if tr == 2
       F = [2 -1; 1 0]; 
       G = [1; 0]; H = [1 0]; end
       %G = [1 0]; H = [1 0]; end
    if tr == 1
       F = [1];G = [1];H = [1]; end
    Q = qqs(Qvec(kk,1)); 
    R = var(yobs(1:ordy));
%
% ----------------------------------
%   Kalman Filter
% ----------------------------------
%
%                              initial value
    x = zeros(tr,1);
    P = 0.1 * eye(tr,tr);
    %
    xpre = []; ypre = []; ppre = []; Spre = []; pre_e = []; 
    xfil = []; yfil = []; ysmt = []; Pfil = []; 
    xsmt = []; ysmt = []; Psmt = [];
   
    sig2 = []; sdet = []; nsum = 0;
    
   for tt=1:ordy   
   %                           prediction x(t|t-1),P(t|t-1)
    x = F * x                        ;  %   x(t+1|t)  <-  x(t|t) 
    P = F * P * F' + G * Q * G'      ;  %   P(t+1|t)  <-  P(t|t)
    ypre = [ypre H*x]                ;  %   mean of predictor
    
    xpre(:,tt) = x;
    ppre(:,:,tt) = P;
    perr = yobs(tt) - H * x;
    pre_e = [pre_e perr];
    
    pvar = H * P * H' + R;
    Spre(:,tt) = pvar;
    sig2(:,tt) = perr^2/pvar;
    sdet(:,:,tt) = log(pvar);
   %
   %                           filtering 
    K = P * H' / ( H * P * H' + R )  ;   %     Kalman Gain
    x = x + K * ( yobs(tt) - H * x ) ;   %     x(t|t)  <-  x(t|t-1)
    P = P - K * H * P                ;   %     P(t|t)  <-  P(t|t-1) filter
    
    yfil = [yfil H*x]                ;   %     mean of filter
    xfil(:,tt) = x                  ;   %     state of filter
    Pfil(:,:,tt) = P                  ;   %     covariance of filter
    
   end
 %
 % model evaluation
 %
  sigp = 5; % 5:ordy means the starting point is not included the first 4 
            % points at least 2 points should not be included
            % because tr = 2
  sig2s = sum(sig2(:,sigp:ordy));  
  tsig = sum(sig2)/ordy;
  f1 = -0.5*((ordy-(sigp-1))*log(pi*2)+ sig2s + sum(sdet(:,5:ordy))); 
  npar = 2 + tr;
  aic = -2*f1 + 2 * npar;sig2s = sum(sig2(:,sigp:ordy));
  tsig = sum(sig2)/ordy;
  out = [tr sig2s, f1, npar, aic]
 %
 % dely-ahead prediction
 %
  x = xpre(:,ordy);
  P = ppre(:,:,ordy);
  pst = ordy + 1;
  ped = ordy + dely;
  for tt = pst:ped  % 5 yrs(18), 3 yrs(19), 2 yrs(20) -forward prediction
       
       x = F * x;
       P = F * P * F' + G * Q * G';
       ypre = [ypre H*x]                ;  %   mean of predictor
       ppre(:,:,tt) = P;
       
       pvar = H * P * H' + R;
       Spre(:,tt) = pvar; 
  end
   Spre_pred =[zeros(1,ordy) Spre(pst:ped)];
   
   tsm = ordy-1:-1:1;
   x = xfil(:,ordy);
   P = Pfil(:,:,ordy);
     
   for ttl = 1:ordy-1   % ---------- smoothing
       tt = tsm(ttl);
       A = Pfil(:,:,tt) * F' / ppre(:,:,tt+1);
       x = xfil(:,tt) + A * (x - xpre(:,tt+1));
       P = Pfil(:,:,tt) + A * (P - ppre(:,:,tt+1)) * A';
       xsmt(:,tt) = x;
       ysmt(:,tt) = H*x;
       Psmt(:,:,tt) = P;
   end
   ysmt = [ysmt yfil(ordy)];
   xsmt = [xsmt xfil(:,ordy)];
   
   % combining smoothed values until ordy with predicted values from dely 
   yfilt = [ysmt ypre(pst:ped)]; 
   % prediction error
   for ii = 1:ordy
     fb(ii) = (yobs(ii) - ypre(ii)').^2/(Spre(ii));
   end
   psig = sum(fb)/ordy; % same as tsig

  %
  % plot prediction and forcast band for standardized data
  %
   tti = pst:nn; 
   ttic = pst:ped; 
   xt = [1, ordy, ped]; 
   xl = [ryear(1), ryear(ordy), ryear(ped)];
  
   figure
    %
    % plot observation
    %
     plot(yobs(1:ordy),'Color',[130 130 130]/255,'LineWidth',1.5);hold on;
    %
    % forecast band using prediction error
    %
     flow = -1.96*sqrt(Spre(1:ordy))+yfilt(1:ordy);
     fup = 1.96*sqrt(Spre(1:ordy))+yfilt(1:ordy);
     x = 1:ordy;
     p = fill([x fliplr(x)],[flow,fliplr(fup)], 'cyan', 'FaceAlpha',0.1)
     p.EdgeColor = 'none'
    %
    % plot smoothing values until ordy
    %
     plot(yfilt(1:ordy),'b--','LineWidth',1);hold on
     plot(xsmt(1,1:ordy),'col','0.30,0.75,0.93','LineWidth',2);
     plot(ypre,'--','color',[0.6,0.6,0.6],'linewidth', 1)
    %
    % FO part 
    %
     Y = yfilt; 
     lo = [zeros(1, ordy-1) -sqrt(Spre_pred(ordy:ordy+dely))];
     up = [zeros(1, ordy-1) sqrt(Spre_pred(ordy:ordy+dely))];
     x = 1:nn;
     % +- 2sig FB
      p = fill([x, fliplr(x)],[1.96*lo+Y,fliplr(1.96*up+Y)], 'cyan', 'FaceAlpha',0.1)
      p.EdgeColor = 'none'
     % +- 50% FB
      p = fill([x, fliplr(x)],[1.28*lo+Y,fliplr(1.28*up+Y)], 'green', 'FaceAlpha',0.3)
      p.EdgeColor = 'none'
     % +- sigma FB
      p = fill([x, fliplr(x)],[lo+Y,fliplr(up+Y)], 'yellow', 'FaceAlpha',0.5)
      p.EdgeColor = 'none'
    %
    % plot predicted values
    %
     plot(ttic,yfilt(ordy+1:ordy+dely),'b:','LineWidth',2);
    %
    % plot observations at the time for predicted values
    %
     plot(tti,yobs(ordy+1:nn),'k.', 'MarkerSize',12);
     xlim([1 ordy+dely]); %title(tnlab(kk));%xticklabels({});
     xticks(xt); xticklabels(xl); 
     set(gca, 'fontsize',10)
 
  figure
    %
    % plot for the original scale
    %
     plot(yobs(1:ordy)*stat_keep(kk,2)+stat_keep(kk,1), ...
         'Color',[130 130 130]/255,'LineWidth',1.5);hold on;
    %
    % forecast band using prediction error
    %
     flow = -1.96*sqrt(Spre(1:ordy)*(stat_keep(kk,2)^2))+ ...
         ypre(1:ordy)*stat_keep(kk,2)+stat_keep(kk,1);
     fup = 1.96*sqrt(Spre(1:ordy)*(stat_keep(kk,2)^2))+ ...
         ypre(1:ordy)*stat_keep(kk,2)+stat_keep(kk,1);
     x = 1:ordy;
     p = fill([x fliplr(x)],[flow,fliplr(fup)], 'cyan', 'FaceAlpha',0.1)
     p.EdgeColor = 'none'
    %
    % plot smoothing values until ordy
    %
     plot(yfilt(1:ordy)*stat_keep(kk,2)+stat_keep(kk,1), ...
         'b--','LineWidth',1);hold on
     plot(xsmt(1,1:ordy)*stat_keep(kk,2)+stat_keep(kk,1), ...
         'col','0.30,0.75,0.93','LineWidth',2);
     plot(ypre*stat_keep(kk,2)+stat_keep(kk,1),'--','color',[0.6,0.6,0.6],'linewidth', 1)
    %
    % FO part 
    %
     Y = yfilt*stat_keep(kk,2)+ stat_keep(kk,1); 
     lo = [zeros(1, ordy-1) -sqrt(Spre_pred(ordy:ordy+dely)*(stat_keep(kk,2)^2))];
     up = [zeros(1, ordy-1) sqrt(Spre_pred(ordy:ordy+dely)*(stat_keep(kk,2)^2))];
     x = 1:nn;
     % +- 2sig FB
      p = fill([x, fliplr(x)],[1.96*lo+Y,fliplr(1.96*up+Y)], 'cyan', 'FaceAlpha',0.1)
      p.EdgeColor = 'none'
     % +- 50% FB
      p = fill([x, fliplr(x)],[1.28*lo+Y,fliplr(1.28*up+Y)], 'green', 'FaceAlpha',0.3)
      p.EdgeColor = 'none'
     % +- sigma FB
      p = fill([x, fliplr(x)],[lo+Y,fliplr(up+Y)], 'yellow', 'FaceAlpha',0.5)
      p.EdgeColor = 'none'
    %
    % plot predicted values
    %
     plot(ttic,yfilt(ordy+1:ordy+dely)*stat_keep(kk,2)+stat_keep(kk,1), ...
         'b:','LineWidth',2);
    %
    % plot observations at the time for predicted values
    %
     plot(tti,yobs(ordy+1:nn)*stat_keep(kk,2)+stat_keep(kk,1), ...
         'k.', 'MarkerSize',12);
     xlim([1 ordy+dely]); 
     xticks(xt); xticklabels(xl); 
     set(gca, 'fontsize',10)
     
   %saveas(gcf,strcat('os_7-aheadpredict_origscale.fig'));
   %saveas(gcf,strcat('os_7-aheadpredict_origscale.bmp')); 
   
%%%%%%%%%%%%%%%%%%%%%%%%%%%%%%%%%%%%%%%%%%%%%%%%%%%%%%%%%%%%%%%%%%%%%%%%%%
% Probability by upper/lower tail probabilities at consecutive time points
%%%%%%%%%%%%%%%%%%%%%%%%%%%%%%%%%%%%%%%%%%%%%%%%%%%%%%%%%%%%%%%%%%%%%%%%%%
 obs7 = yobs(tti);   % last sevn parts of 'yobs'
 tre7 = ypre(tti)';  % last sevn parts of 'ypre'
 res7 = obs7 - tre7; %-1.5414   -2.1340   -1.2414   -0.5912   
                     %-1.9163   -1.6097   -0.7119  R ) 1.1374
 stobs7 = res7/sqrt(R) %-1.4453   -2.0010   -1.1640   -0.5543   -1.7969   
                       %  -1.5094   -0.6675
 %normpdf
 %
 % calculation probability for each time point
 %
  pd = makedist('Normal','mu',0,'sigma',1);
  p1 = cdf(pd,stobs7(1));
  p2 = cdf(pd,stobs7(2));
  p3 = cdf(pd,stobs7(3));
  p4 = cdf(pd,stobs7(4));
  p5 = cdf(pd,stobs7(5));
  p6 = cdf(pd,stobs7(6));
  p7 = cdf(pd,stobs7(7));
  [p1,p2,p3,p4,p5,p6,p7]  % 0.0742    0.0227    0.1222    0.2897    
                          % 0.0362    0.0656    0.2522
  p1*p2*p3*p4*p5*p6*p7    % 3.5681e-08 comparing with 0.05^7 (7.8125e-10)
  %
  % check using res7 that is not standardized by R
  %
   pd = makedist('Normal','mu',0,'sigma',sqrt(R));
   p1 = cdf(pd,res7(1));
   p2 = cdf(pd,res7(2));
   p3 = cdf(pd,res7(3));
   p4 = cdf(pd,res7(4));
   p5 = cdf(pd,res7(5));
   p6 = cdf(pd,res7(6));
   p7 = cdf(pd,res7(7));
   [p1,p2,p3,p4,p5,p6,p7]  % 0.0742    0.0227    0.1222    0.2897    
                           % 0.0362    0.0656    0.2522
   p1*p2*p3*p4*p5*p6*p7    % 3.5681e-08 comparing with 0.05^7 (7.8125e-10)
  %
  % check the probabilities p1,p2, and p3
  %
   rand1 = normrnd(0,sqrt(R),[1,100000]);
  
   length(find(rand1 < res7(1)))/100000
   length(find(rand1 < res7(2)))/100000
   length(find(rand1 < res7(3)))/100000
   length(find(rand1 < res7(4)))/100000
   length(find(rand1 < res7(5)))/100000
   length(find(rand1 < res7(6)))/100000
   length(find(rand1 < res7(7)))/100000 

 
  
