# Supplementary material for: Flagged observation analyses as a tool for scoping and communication in integrated ecosystem assessments
Source: PLoS One. 2024 Sep 23;19(9):e0305716. doi: 10.1371/journal.pone.0305716 (PMC11419343; doi:10.1371/journal.pone.0305716)
Supplement: S2 File — (M) [file pone.0305716.s005.m]

%
% Flagged Observation detection and joint probability calculation
%  version for using numerical optimization
%
% This is a test program for 
%  Flagged observation analyses as a tool for scoping 
%  and communication in Integrated Ecosystem Assessments  
%  Hiroko Kato Solvang and Per Arneberg
%
%  30 April 2023 written by Hiroko Kato Solvang
%
 clear all; close all
 %
 % input data
 % ex. AMO's yearly data
 %
  yd = load('AMO_exampledata_SupplementaryFileS4.txt'); 
  %
  % extract periods
  %
   st = find(yd(:,1) == 1980); ed = find(yd(:,1) == 2020)
   year = yd(st:ed,1); 
   dat = yd(st:ed,2);  
%
% prediction 'after 2017' or 'after 2013'
% trend estimation
%
 [N dim] = size(dat)
 sety = 2013;  % 2013 for 7 years-ahead-prediction
               % 2017 for 3 years-ahead-prediction
 tr = 2  % trend's order
 kk = 1; % if the data is multivariate, make for loop like 
            % kk = 1:x
 tmp = dat(~isnan(dat(:,kk)),kk);
 yobs = (tmp - mean(tmp))./std(tmp);
 stat_keep = [mean(tmp), std(tmp)];
 indvec = ~isnan(dat(:,kk));
 nn = length(yobs);
    
  ryear = year(indvec);
  st_year = find(year == ryear(1));
  ordy = find(ryear == sety);
  dely = length(yobs) - find(ryear == sety);
 %
 % parameter setting
 %
  para = [1.0e-10 var(yobs)]; % var_tr; var_ar; var_obs; ar(m)
 %
 % numerical optimization - variances of system and observation noise
 %
  global yobs ss tr ordy
  options = optimoptions('lsqnonlin','StepTolerance',1e-10,'MaxIterations',...
         1e10,'Algorithm','Levenberg-Marquardt') 
                          %Trust-region-reflective algorithm
  [para] = lsqnonlin('optfun_t_SupplementaryFileS2_2',para)
     
 %
 % output for estimation
 %    
  %
  %   State Space Representation
  %
  %   x(t+1) = F x(t) + G w(t)        %  cov{w(t) w(t)} = {Q 0}
  %   y(t)   = H x(t) +   v(t)        %     {v(t),v(t)} = {0 R}
  %
   F = zeros(tr,tr);
   G = zeros(tr,1);
   H = zeros(1,tr);
   if tr == 1
      F(1,1) = [1]; end
      
   if tr == 2
      F(1,1:2) = [2 -1];
      F(2,1) = 1; end
  
   G(1,1) = para(1); 
   H(1) = 1.0; 
   Q = eye(1);
   R = abs(para(2));  
 %
 % ----------------------------------
 %   Kalman Filter
 % ----------------------------------
 %
 %                              initial value
  x = zeros(tr,1)
  P = 0.1 * eye(tr,tr); 
 %
 %
  xpre = []; ypre = []; ppre = []; Spre = []; pre_e = []; 
  xfil = []; yfil = []; ysmt = []; Pfil = []; 
  xsmt = []; ysmt = []; Psmt = [];
 %      
  sig2 = []; sdet = []; nsum = 0;
   
  for tt=1:ordy    
  % --------- 1 ahead prediction + update by observation
  %
  %                           prediction x(t|t-1),P(t|t-1)
   x = F * x                        ;  %   x(t+1|t)  <-  x(t|t) 
   P = F * P * F' + G * Q * G'      ;  %   P(t+1|t)  <-  P(t|t)
   ypre = [ypre H*x]                ;  %   mean of predictor
   
   xpre(:,tt) = x; 
   ppre(:,:,tt) = P ;
   perr = yobs(tt) - H * x;
   pre_e = [pre_e perr];
   
   pvar = H * P * H'+R;
   Spre(:,tt) = pvar;
   sig2(:,tt) = perr^2/pvar; 
   sdet(:,tt) = log(pvar);
  %
  %                           filtering 
  %
   K = P * H' / ( H * P * H' + R )  ;   %     Kalman Gain
   x = x + K * ( yobs(tt) - H * x ) ;   %     x(t|t)  <-  x(t|t-1)
   P = P - K * H * P                ;   %     P(t|t)  <-  P(t|t-1) filter
   
   yfil = [yfil H*x]                ;   %     mean of filter
   xfil(:,tt) = x                  ;   %     state of filter
   Pfil(:,:,tt) = P                  ;   %     covariance of filter
   
  end
 %
 % model evaluation
 %
  sigp = 5; % 5:ordy means the starting point is not included the first 4 
            % points at least 2 points should not be included
            % because tr = 2
  sig2s = sum(sig2(:,sigp:ordy));
  tsig = sum(sig2)/ordy;
  f1 = -0.5*((ordy-(sigp-1))*log(pi*2)+ sig2s + sum(sdet(:,sigp:ordy))); 
   npar = 2 + tr;
  aic = -2*f1 + 2 * npar;sig2s = sum(sig2(:,sigp:ordy));
  tsig = sum(sig2)/ordy;
  out = [tr sig2s, f1, npar, aic]
 %
 % dely-ahead prediction
 %
  x = xpre(:,ordy);
  P = ppre(:,:,ordy);
  for tt = ordy+1:ordy+dely  % dely-ahead prediction
    x = F * x;
    P = F * P * F' + G * Q * G';
    ypre = [ypre H*x]                ;  %   mean of predictor
    ppre(:,:,tt) = P;
    
    pvar = H * P * H' + R;
    Spre(:,tt) = pvar; 
  end
  % prediction error + system noise 
   Spre_pred =[zeros(1,ordy) Spre(ordy+1:ordy+dely)];
   
   tsm = ordy-1:-1:1;
   x = xfil(:,ordy);
   P = Pfil(:,:,ordy);
     
   for ttl = 1:ordy-1   % ---------- smoothing
       tt = tsm(ttl);
       A = Pfil(:,:,tt) * F' / ppre(:,:,tt+1);
       x = xfil(:,tt) + A * (x - xpre(:,tt+1));
       P = Pfil(:,:,tt) + A * (P - ppre(:,:,tt+1)) * A';
       xsmt(:,tt) = x;
       ysmt(:,tt) = H*x;
       Psmt(:,:,tt) = P;
   end
   ysmt = [ysmt yfil(ordy)];
   xsmt = [xsmt xfil(:,ordy)];
  
  % combining smoothed values until ordy with predicted values from dely 
   yfilt = [ysmt ypre(ordy+1:ordy+dely)]; 
  % prediction error
   for ii = 1:ordy
     fb(ii) = (yobs(ii) - ypre(ii)').^2/(Spre(ii));
   end
   psig = sum(fb)/ordy; % same as tsig
                                          
  %
  % plot prediction and forcast band
  %
   tti = ordy+1:nn; % predicted period (after ordy)
   ttic = ordy+1:ordy+dely; % predicted period
   xt = [1, ordy, ordy+1:ordy+dely]; % x-axis label for the plot
   xl = [ryear(1), {'13','','','','','','','20'}];%*** should describe {'year(ordy)','',
                                                  %*** '','year(nn)'}  
   
  figure
    %
    % plot standardized observation
    %
     plot(yobs(1:ordy),'Color',[130 130 130]/255,'LineWidth',1);hold on;grid on;
    %
    % forecast band using prediction error
    %
     flow = -1.96*sqrt(Spre(1:ordy))+yfilt(1:ordy);
     fup = 1.96*sqrt(Spre(1:ordy))+yfilt(1:ordy);
     x = 1:ordy;
     p = fill([x fliplr(x)],[flow,fliplr(fup)], 'cyan', 'FaceAlpha',0.1)
     p.EdgeColor = 'none'
    %
    % plot smoothing values until ordy
    %
     plot(yfilt(1:ordy),'b--','LineWidth',1);hold on
     plot(xsmt(1,1:ordy),'col','0.30,0.75,0.93','LineWidth',2);
     plot(ypre,'--','color',[0.6,0.6,0.6],'linewidth', 1)
    %
    % FO part 
    %
     Y = yfilt; 
     lo = [zeros(1, ordy-1) -sqrt(Spre_pred(ordy:ordy+dely))];
     up = [zeros(1, ordy-1) sqrt(Spre_pred(ordy:ordy+dely))];
     x = 1:nn;
     % +- 2sig FB
      p = fill([x, fliplr(x)],[1.96*lo+Y,fliplr(1.96*up+Y)], 'cyan', 'FaceAlpha',0.1)
      p.EdgeColor = 'none'
     % +- 50% FB
      p = fill([x, fliplr(x)],[1.28*lo+Y,fliplr(1.28*up+Y)], 'green', 'FaceAlpha',0.3)
      p.EdgeColor = 'none'
     % +- sigma FB
      p = fill([x, fliplr(x)],[lo+Y,fliplr(up+Y)], 'yellow', 'FaceAlpha',0.5)
      p.EdgeColor = 'none'
    %
    % plot 3-ahead predicted values
    %
     plot(ttic,yfilt(ordy+1:ordy+dely),'b:','LineWidth',2);
    %
    % plot observations at the time for 3-ahead predicted values
    %
     plot(tti,yobs(ordy+1:nn),'k.', 'MarkerSize',12);
     xlim([1 ordy+dely]); %title(datl(kk));%xticklabels({});
     xticks(xt); xticklabels(xl); 
     set(gca, 'fontsize',10)

  
  figure
    %
    % plot for the original scale
    %
     plot(yobs(1:ordy)*stat_keep(kk,2)+stat_keep(kk,1), ...
         'Color',[130 130 130]/255,'LineWidth',1);hold on;grid on;
    %
    % forecast band using prediction error
    %
     flow = -1.96*sqrt(Spre(1:ordy)*(stat_keep(kk,2)^2))+ ...
         ypre(1:ordy)*stat_keep(kk,2)+stat_keep(kk,1);
     fup = 1.96*sqrt(Spre(1:ordy)*(stat_keep(kk,2)^2))+ ...
         ypre(1:ordy)*stat_keep(kk,2)+stat_keep(kk,1);
    
     x = 1:ordy;
     p = fill([x fliplr(x)],[flow,fliplr(fup)], 'cyan', 'FaceAlpha',0.1)
     p.EdgeColor = 'none'
    %
    % plot smoothing values until ordy
    %
     plot(yfilt(1:ordy)*stat_keep(kk,2)+stat_keep(kk,1), ...
         'b--','LineWidth',1);hold on
     plot(xsmt(1,1:ordy)*stat_keep(kk,2)+stat_keep(kk,1), ...
         'col','0.30,0.75,0.93','LineWidth',2);
     plot(ypre*stat_keep(kk,2)+stat_keep(kk,1),'--','color',[0.6,0.6,0.6],'linewidth', 1)
    %
    % FO part 
    %
     Y = (yfilt*stat_keep(kk,2) + stat_keep(kk,1)); 
     lo = [zeros(1, ordy-1) -sqrt(Spre_pred(ordy:ordy+dely)*(stat_keep(kk,2)^2))];
     up = [zeros(1, ordy-1) sqrt(Spre_pred(ordy:ordy+dely)*(stat_keep(kk,2)^2))];
     x = 1:nn;
     % +- 2sig FB
      p = fill([x, fliplr(x)],[1.96*lo+Y,fliplr(1.96*up+Y)], 'cyan', 'FaceAlpha',0.1)
      p.EdgeColor = 'none'
     % +- 50% FB
      p = fill([x, fliplr(x)],[1.28*lo+Y,fliplr(1.28*up+Y)], 'green', 'FaceAlpha',0.3)
      p.EdgeColor = 'none'
     % +- sigma FB
      p = fill([x, fliplr(x)],[lo+Y,fliplr(up+Y)], 'yellow', 'FaceAlpha',0.5)
      p.EdgeColor = 'none'
    %
    % plot predicted values
    %
     plot(ttic,yfilt(ordy+1:ordy+dely)*stat_keep(kk,2)+stat_keep(kk,1), ...
         'b:','LineWidth',2);
    %
    % plot observations at the time for predicted values
    %
     plot(tti,yobs(ordy+1:nn)*stat_keep(kk,2)+stat_keep(kk,1), ...
         'k.', 'MarkerSize',12);

     xlim([1 ordy+dely]); 
     xticks(xt); xticklabels(xl); 
     set(gca, 'fontsize',10)
