# Supplementary material for: Flagged observation analyses as a tool for scoping and communication in integrated ecosystem assessments
Source: PLoS One. 2024 Sep 23;19(9):e0305716. doi: 10.1371/journal.pone.0305716 (PMC11419343; doi:10.1371/journal.pone.0305716)
Supplement: S3 File — (M) [file pone.0305716.s006.m]

%
% optimization parameters for trend model
%
    function [f] = optfun_t_SupplementaryFileS2_2(para)
    global yobs tr ordy
%
%   State Space Representation
%
%   x(t+1) = F x(t) + G w(t)        %  cov{w(t) w(t)} = {Q 0}
%   y(t)   = H x(t) +   v(t)        %     {v(t),v(t)} = {0 R}
%
  F = zeros(tr,tr);
  G = zeros(tr,1);
  H = zeros(1,tr);
  
  if tr == 1
      F(1,1) = [1]; end
      
  if tr == 2
      F(1,1:2) = [2 -1];
      F(2,1) = 1; end
     
  G(1,1) = para(1); 
  H(1) = 1.0; 
  Q = eye(1);
  R = abs(para(2));   
%
% ----------------------------------
%   Kalman Filter
% ----------------------------------
%
%      initial value
  %x = [odat(1:tr); odat(1:ss); zeros(ar,1)]; 
  x = zeros(tr,1);
  %P = zeros(tr,tr);
  %P = eye(tr,tr);
  P = 0.1 * eye(tr,tr);
   
  ypre = []; xpre = []; Ppre = []; pre_e = []; Spre = [];
  yfil = []; xfil = []; Pfil = []; sig2 = []; sdet = [];
  
             
  sig2 = []; sdet = []; nsum = 0;
  
  for tt=1:ordy    
%                           prediction x(t|t-1),P(t|t-1)
      x = F * x                        ;  %   x(t+1|t)  <-  x(t|t) 
      P = F * P * F' + G * Q * G'      ;  %   P(t+1|t)  <-  P(t|t)
      ypre = [ypre H*x]                ;  %   mean of predictor
      
      xpre(:,tt) = x                   ;  % state in prediction
      Ppre(:,:,tt) = P                 ;  % covariance in prediction
       
      perr = yobs(tt) - H * x;
      pre_e = [pre_e perr];
       
      pvar = H * P * H' + R;
      %sig2 = sig2 + perr^2/pvar; nsum = nsum + 1;
      sig2(:,tt) = perr^2/pvar; 
      sdet(:,tt) = log(pvar);
      %sdet = sdet + log(pvar);
   %
   %                           filtering 
   %
      K = P * H' / ( H * P * H' + R )  ;   %     Kalman Gain
      x = x + K * ( yobs(tt) - H * x )  ;  %     x(t|t)  <-  x(t|t-1)
      P = P - K * H * P                ;   %     P(t|t)  <-  P(t|t-1) filter
        
      yfil = [yfil H*x]                ;   %     mean of filte
      xfil(:,tt) = x                   ;   %     state of filter
      Pfil(:,:,tt) = P                 ;   %     covariance of filter
  
  end
  sig2s = sum(sig2(:,5:ordy));
  %sig2 = sig2/nsum;
  f1 = -0.5*((ordy-4)*log(pi*2)+ sig2s + sum(sdet(:,5:ordy))); 
  %f1 = -0.5*(nsum*(log(pi*2*sig2)+1) + sdet); 

  f = -f1;
