# Supplementary material for: Flagged observation analyses as a tool for scoping and communication in integrated ecosystem assessments
Source: PLoS One. 2024 Sep 23;19(9):e0305716. doi: 10.1371/journal.pone.0305716 (PMC11419343; doi:10.1371/journal.pone.0305716)
Supplement: S4 File — (R) [file pone.0305716.s007.R]

#
# R version for FO analyses
#
 library(RColorBrewer)
 rm(list=ls())
 
 yd <- read.table("AMOS_exampledata_SupplementaryFileS4.txt", header = F)
 names(yd) <- c("Year", "AMOY")
 
 st <- which(yd$Year == 1980)
 ed <- which(yd$Year == 2020)
 
 year <- as.numeric(yd$Year[st:ed])
 dat <- as.numeric(yd$AMOY[st:ed])          # not including NA
 #
 # visualization
 # 
  plot(year,dat,type="b")
 #
 # identification of optimum Q in Kalman filter
 #
  tr <- 2 # trend's order
  N <- length(dat)
  qqs <- seq(0.01,0.1, by = 0.01)
  sety <- 2013  # 2013 for 7 years-ahead prediction
                # 2017 for 3 years-ahead prediction
  ff_l <- array(NA, dim = c(length(qqs),2))
  
  for(qq in 1:length(qqs)){
  
   ff <- NULL
  
   yobs <- scale(dat)
   nn <- length(yobs)   
   st_year = year[1]
   ordy = which(year == sety)
   dely <- nn - which(year == sety)
   
   #
   # state space representaion
   #
    F <- matrix(0,2,2); F[1,] <- c(2,-1); F[2,] <- c(1,0)
    G <- array(0, dim = c(2,1)); G[1,] <- 1
    H <- array(0, dim = c(1,2)); H[,1] <- 1
    Q <- qqs[qq]
    R <- var(yobs[1:ordy])
    
    x <- array(0, c(2,1))
    P <- 0.1 * diag(2)
    
    xpre <- ypre <- Spre <- pre_e <- sig2 <- sdet <- xfil <- yfil <- 
    ysmt <- xsmt <- ysmt <- NULL
    Pfil <- Psmt <- array(NA, dim = c(2,2,ordy))
    ppre <- array(NA, dim = c(2,2,nn))
    
    for(tt in 1:ordy){
    #
    # prediction
    #
     x <- F %*% x;                               xpre <- cbind(xpre, x)
     P <- F %*% P %*% t(F) + G %*% Q %*% t(G);   ppre[,,tt] <- P
     y <- H %*% x;                               ypre <- c(ypre, y)
     
     perr <- yobs[tt] - y;                       pre_e <- c(pre_e, perr)
     
     pvar <- H %*% P %*% t(H) + R;               Spre <- c(Spre, pvar)
     sig2 <- c(sig2, perr^2/pvar)
     sdet <- c(sdet, log(pvar))
    #
    # filtering
    #
     K <- P %*% t(H) %*% ( H %*% P %*% t(H) + R)^(-1)
     x <- x + K %*% ( yobs[tt] - H %*% x );      xfil <- cbind(xfil, x)
     P <- P - K %*% H %*% P;                     Pfil[,,tt] <- P
     yfil <- c(yfil, H %*% x)
     }
     sig2s <- sum(sig2[3:ordy])
     tsig = sum(sig2)/ordy
     f1 <- -0.5*((ordy-2)*(log(pi*2)) + sum(sdet[3:ordy]) + sig2s)
     
    ff_l[qq,] <- c(qqs[qq], f1)
    }
    
    ordmax <- which(ff_l[,2] == max(ff_l[,2]))
    Qvec = c(ordmax, qqs[ordmax], ff_l[ordmax,]); # optimum q value is stored in Qvec
    #
    # recalculation using the optimum Q
    #
     Q = qqs[ordmax]
    
     stat_keep <- c(mean(dat), sd(dat))  # for plotting for original scale
     #
     # initialization 
     #
      x <- array(0, c(2,1))
      P <- 0.1 * diag(2)
         
      xpre <- ypre <- Spre <- pre_e <- sig2 <- sdet <- xfil <- yfil <- NULL
      xsmt <- array(NA, dim = c(2,ordy))
      ysmt <- vector(mode = "numeric", length = ordy)
      Pfil <- Psmt <- array(NA, dim = c(2,2,ordy))
      ppre <- array(NA, dim = c(2,2,nn))
         
     for(tt in 1:ordy){
     #
     # prediction
     #
      x <- F %*% x;                               xpre <- cbind(xpre, x)
      P <- F %*% P %*% t(F) + G %*% Q %*% t(G);   ppre[,,tt] <- P
      y <- H %*% x;                               ypre <- c(ypre, y)
          
      perr <- yobs[tt] - y;                       pre_e <- c(pre_e, perr)
          
      pvar <- H %*% P %*% t(H) + R;               Spre <- c(Spre, pvar)
      sig2 <- c(sig2, perr^2/pvar)
      sdet <- c(sdet, log(pvar))
     #
     # filtering
     #
      K <- P %*% t(H) %*% ( H %*% P %*% t(H) + R)^(-1)
      x <- x + K %*% ( yobs[tt] - H %*% x );      xfil <- cbind(xfil, x)
      P <- P - K %*% H %*% P;                     Pfil[,,tt] <- P
      yfil <- c(yfil, H %*% x)
      }
      sig2s <- sum(sig2[3:ordy])
      tsig = sum(sig2)/ordy
      f1 <- -0.5*((ordy-2)*(log(pi*2)) + sum(sdet[3:ordy]) + sig2s)
     #
     # model evaluation
     #
      sigp <- 5; # 5:ordy means the starting point is not included the first 4 
                 # points at least 2 points should not be included
                 # because tr = 2
      sig2s <- sum(sig2[sigp:ordy]);  
      tsig <- sum(sig2)/ordy;
      f1 <- -0.5*((ordy-(sigp-1))*log(pi*2)+ sig2s + sum(sdet[sigp:ordy])); 
      npar <- 2 + tr;
      aic <- -2*f1 + 2 * npar;sig2s = sum(sig2[sigp:ordy]);
      tsig <- sum(sig2)/ordy;
      out <- c(tr, sig2s, f1, npar, aic)
   #
   # dely-ahead prediction
   #
    x <- xpre[,ordy]
    P <- ppre[,,ordy]
    pst <- ordy + 1; ped <- ordy + dely
    for(tt in pst:ped){ 
        
       x <- F %*% x;                               
       P <- F %*% P %*% t(F) + G %*% Q %*% t(G);   ppre[,,tt] <- P 
       y <- H %*% x;                               ypre <- c(ypre, y)
       
       pvar <- H %*% P %*% t(H) + R;               Spre <- c(Spre, pvar)
       }
       
       Spre_pred <- c(array(0, dim = c(1, ordy)), Spre[pst:ped])
   #
   # smoothing
   #
    tsm <- seq(ordy-1, 1, by = -1)
    x <- xfil[, ordy]
    P <- Pfil[, , ordy]
    sst <- 1; sed <- ordy - 1
    for(ttl in sst:sed){
    
       tt <- tsm[ttl]
       A <- Pfil[,,tt] %*% t(F) %*% solve(ppre[,,tt+1])
       x = xfil[,tt] + A %*% (x - xpre[,tt+1])
       P = Pfil[,,tt] + A %*% (P - ppre[,,tt+1]) %*% t(A)
       xsmt[,tt] <- x
       ysmt[tt] <- H%*%x
       Psmt[,,tt] = P;
       }
 
    ysmt[ordy] <- yfil[ordy]
    xsmt[,ordy] <- xfil[,ordy]
   # 
   # combining smoothed values until 'ordy' with the predicted values from 'dely' 
   #
    yfilt = c(ysmt, ypre[pst:ped]) 
   #
   # prediction error
   #
    fb <- (yobs[1:ordy] - ypre[1:ordy])^2 * Spre[1:ordy]^(-1)
    psig = sum(fb)/ordy   # same as tsig
   #
   # plot - standardized data
   #
    #
    # preparation
    #
     mal <- max(yfilt + 1.96 * sqrt(Spre)) # max for y-axis
     mil <- min(yfilt - 1.96 * sqrt(Spre)) # min for y-axis
     ttp <- pst: nn  # time points for predictoin
     ttpo <- ordy:nn
    #
    # graph
    #
     windows()
      plot(year[1:ordy], yobs[1:ordy], pch = 20, col = "black", 
           xlim = c(year[1], year[nn]), ylim = c(mil, mal),
           xlab = "", ylab = "", xaxt = "n")
           
      axis(1, at = c(year[1], year[ttp]))
           
      lines(year[1:ordy], yobs[1:ordy], col = "grey", lwd = 3)
      lines(year, ypre, col = "grey", lty = 2, lwd = 2)
      lines(year[1:ordy], xsmt[1,], col = "cyan", lwd = 2)
      #
      # Forecast band
      #
       cols = brewer.pal(11, "Spectral")
       c95 <- adjustcolor(cols[10], alpha = 0.2)
       c80 <- adjustcolor(cols[8], alpha = 0.3)
       c70 <- adjustcolor(cols[6], alpha = 0.4)
     
       xy <- c(year[1:ordy], rev(year[1:ordy]))
       y95a <- c(yfilt[1:ordy] - 1.96 * sqrt(Spre[1:ordy]), 
                 rev(yfilt[1:ordy] + 1.96 * sqrt(Spre[1:ordy])))
       polygon(xy, y95a, border = NA, col = c95)
       
       xy <- c(year, rev(year))
       y95 <- c(yfilt - 1.96 * sqrt(Spre_pred), rev(yfilt + 1.96 * sqrt(Spre_pred)))
       polygon(xy, y95, border = NA, col = c95)
     
       y80 <- c(yfilt - 1.28 * sqrt(Spre_pred), rev(yfilt + 1.28 * sqrt(Spre_pred)))
       polygon(xy, y80, border = NA, col = c80)
       
       y70 <- c(yfilt - sqrt(Spre_pred), rev(yfilt + sqrt(Spre_pred)))
       polygon(xy, y70, border = NA, col = c70)
       
      lines(year[ttp], ypre[ttp], col = "blue", lty = 3, lwd = 3)
      points(year[ttp], yobs[ttp], pch = 20, col = "black")
      
   #
   # plot - original scale
   #
    #
    # preparation
    #
     oyobs <- yobs * stat_keep[2] + stat_keep[1]
     oyfilt <- yfilt * stat_keep[2] + stat_keep[1]
     oypre <- ypre * stat_keep[2]+ stat_keep[1]
     oSpre <- Spre * stat_keep[2]^2
     oSpre_pred <- Spre_pred * stat_keep[2]^2
     oxsmt <- xsmt * stat_keep[2] + stat_keep[1]
     
     mal <- max(oyfilt + 1.96 * sqrt(oSpre)) # max for y-axis
     mil <- min(oyfilt - 1.96 * sqrt(oSpre)) # min for y-axis
     ttp <- pst: nn  # time points for predictoin
     ttpo <- ordy:nn
    #
    # graph
    #
     windows()
      plot(year[1:ordy], oyobs[1:ordy], pch = 20, col = "black", 
           xlim = c(year[1], year[nn]), ylim = c(mil, mal),
           xlab = "", ylab = "", xaxt = "n")
           
      axis(1, at = c(year[1], year[ttp]))
           
      lines(year[1:ordy], oyobs[1:ordy], col = "grey", lwd = 3)
      lines(year, oypre, col = "grey", lty = 2, lwd = 2)
      lines(year[1:ordy], oxsmt[1,], col = "cyan", lwd = 2)
      #
      # Forecast band
      #
       cols = brewer.pal(11, "Spectral")
       c95 <- adjustcolor(cols[10], alpha = 0.2)
       c80 <- adjustcolor(cols[8], alpha = 0.3)
       c70 <- adjustcolor(cols[6], alpha = 0.4)
     
       xy <- c(year[1:ordy], rev(year[1:ordy]))
       y95a <- c(oyfilt[1:ordy] - 1.96 * sqrt(oSpre[1:ordy]), 
                 rev(oyfilt[1:ordy] + 1.96 * sqrt(oSpre[1:ordy])))
       polygon(xy, y95a, border = NA, col = c95)
       
       xy <- c(year, rev(year))
       y95 <- c(oyfilt - 1.96 * sqrt(oSpre_pred), rev(oyfilt + 1.96 * sqrt(oSpre_pred)))
       polygon(xy, y95, border = NA, col = c95)
     
       y80 <- c(oyfilt - 1.28 * sqrt(oSpre_pred), rev(oyfilt + 1.28 * sqrt(oSpre_pred)))
       polygon(xy, y80, border = NA, col = c80)
       
       y70 <- c(oyfilt - sqrt(oSpre_pred), rev(oyfilt + sqrt(oSpre_pred)))
       polygon(xy, y70, border = NA, col = c70)
       
      lines(year[ttp], oypre[ttp], col = "blue", lty = 3, lwd = 3)
      points(year[ttp], oyobs[ttp], pch = 20, col = "black")
#
#  Probability by multiplicated upper/lower tail probabilities 
#  at consecutive time points
#
 obs <- yobs[ttp]       # observation in time points for prediction
 tred <- ypre[ttp]      # the predicted trend estimates 
 res <- obs - tred      # the residual subtracted 'tred' from 'obs'
 stobs <- res / sqrt(R) # standardized residual
 #
 # calculation probability for each time point of the prediction
 #
  prob <- pnorm(stobs, 0, 1)
 #
 # Probability by multiplicated each probability
 #
  mprob <- prod(prob)
      
       
       
   
  
     
     
   
   
 
 
