# Supplementary material for: Flagged observation analyses as a tool for scoping and communication in integrated ecosystem assessments
Source: PLoS One. 2024 Sep 23;19(9):e0305716. doi: 10.1371/journal.pone.0305716 (PMC11419343; doi:10.1371/journal.pone.0305716)
Supplement: S5 File — (R) [file pone.0305716.s008.R]

#
# R version for FO analyses
#   using optimization for the parameters of trend model
#
 library(RColorBrewer)
 rm(list=ls())
#
# function - kalmanest
#
 kalmanest <- function(num, y, sigv, sigw, ordy, dely, sety){
    #
    # initial setting
    #
     F <- matrix(0,2,2); F[1,] <- c(2,-1); F[2,] <- c(1,0)
     G <- array(0, dim = c(2,1)); G[1,] <- 1
     H <- array(0, dim = c(1,2)); H[,1] <- 1
     Q <- abs(sigv)  #qqs[qq]
     R <- abs(sigw)  #var(yobs[1:ordy])
      
     x <- array(0, c(2,1))
     P <- 0.1 * diag(2)
          
     xpre <- ypre <- Spre <- pre_e <- sig2 <- sdet <- xfil <- yfil <- 
     ysmt <- xsmt <- ysmt <- NULL
     Pfil <- Psmt <- array(NA, dim = c(2,2,ordy))
     ppre <- array(NA, dim = c(2,2,nn))

    for(tt in 1:ordy){
    #
    # prediction
    #
     x <- F %*% x;                               xpre <- cbind(xpre, x)
     P <- F %*% P %*% t(F) + G %*% Q %*% t(G);   ppre[,,tt] <- P
     y <- H %*% x;                               ypre <- c(ypre, y)
     
     perr <- yobs[tt] - y;                       pre_e <- c(pre_e, perr)
     
     pvar <- H %*% P %*% t(H) + R;               Spre <- c(Spre, pvar)
     sig2 <- c(sig2, perr^2/pvar)
     sdet <- c(sdet, log(pvar))
    #
    # filtering
    #
     K <- P %*% t(H) %*% ( H %*% P %*% t(H) + R)^(-1)
     x <- x + K %*% ( yobs[tt] - H %*% x );      xfil <- cbind(xfil, x)
     P <- P - K %*% H %*% P;                     Pfil[,,tt] <- P
     yfil <- c(yfil, H %*% x)
     }
     sig2s <- sum(sig2[3:ordy])
     tsig = sum(sig2)/ordy
     f1 <- -0.5*((ordy-2)*(log(pi*2)) + sum(sdet[3:ordy]) + sig2s)
     
     result <- list("obj" = f1, "sig2s" = sig2s, "tsig" = tsig,
                    "xpre" = xpre,"ppre" = ppre,"ypre" = ypre,
                    "pre_e" = pre_e, "Spre" = Spre,
                    "xfil" = xfil, "Pfil" = Pfil, "yfil" = yfil)
     return(result)
    }
#
# data 
# 
 yd <- read.table("AMO_exampledata_SupplementaryFileS4.txt", header = T)
 names(yd) <- c("Year", "AMOY")
 
 st <- which(yd$Year == 1980)
 ed <- which(yd$Year == 2020)
 
 year <- as.numeric(yd$Year[st:ed])
 dat <- as.numeric(yd$AMOY[st:ed])          # not including NA
 #
 # data configuration
 # 
  plot(year,dat,type="b")
 #
 # initial value
 #
  tr <- 2 # trend's order
  N <- length(dat)
  sety <- 2013  # 2013 for 7 years-ahead prediction
                # 2017 for 3 years-ahead prediction
  yobs <- scale(dat)
  stat_keep <- c(attributes(yobs)$`scaled:center`, attributes(yobs)$`scaled:scale`)
 
  nn <- length(yobs)   
  st_year = year[1]
  ordy = which(year == sety)
  dely <- nn - which(year == sety)
   
  para = c(1.0e-2, var(yobs[1:ordy]))
  
  Linn = function(para){
  
         sigv <- para[1]; sigw <- para[2];
         kf <- kalmanest(num=nn, y=yobs, sigv, sigw, ordy, dely, sety)
         return(kf$obj)
         
         }
  est = optim(para, Linn, method = 'L-BFGS-B',
              lower = c(0.0001,0.1), upper = c(0.1, var(yobs[1:ordy])),
              hessian = TRUE, control = list(fnscale = -1, maxit = 2000))
   
  #
  # state estimation
  #
   F <- matrix(0,2,2); F[1,] <- c(2,-1); F[2,] <- c(1,0)
   G <- array(0, dim = c(2,1)); G[1,] <- 1
   H <- array(0, dim = c(1,2)); H[,1] <- 1
   Q <- abs(est$par[1])
   R <- abs(est$par[2])  
   kf <- kalmanest(num=nn, y=yobs, para[1], para[2], ordy, dely, sety)
  
   sig2s <- kf$sig2s
   tsig = kf$tsig
   f1 <- kf$f1
   #
   # dely-ahead prediction
   #
    ypre <- kf$ypre;    Spre <- kf$Spre
    xpre <- kf$xpre;    ppre <- kf$ppre
    x <- xpre[,ordy];   P <- ppre[,,ordy]
    pst <- ordy + 1; ped <- ordy + dely
    for(tt in pst:ped){ 
        
       x <- F %*% x;                               
       P <- F %*% P %*% t(F) + G %*% Q %*% t(G);   ppre[,,tt] <- P 
       y <- H %*% x;                               ypre <- c(ypre, y)
       
       pvar <- H %*% P %*% t(H) + R;               Spre <- c(Spre, pvar)
       }
       
       Spre_pred <- c(array(0, dim = c(1, ordy)), Spre[pst:ped])
   #
   # smoothing
   #
    xfil <- kf$xfil;    Pfil <- kf$Pfil
    yfil <- kf$yfil
    tsm <- seq(ordy-1, 1, by = -1)
    x <- xfil[, ordy]
    P <- Pfil[, , ordy]
    sst <- 1; sed <- ordy - 1
    xsmt <- ysmt <- NULL
    Psmt <- array(NA, dim = c(2,2,ordy))
    for(ttl in sst:sed){
    
       tt <- tsm[ttl]
       A <- Pfil[,,tt] %*% t(F) %*% solve(ppre[,,tt+1])
       x = xfil[,tt] + A %*% (x - xpre[,tt+1])
       P = Pfil[,,tt] + A %*% (P - ppre[,,tt+1]) %*% t(A)
       xsmt <- cbind(x, xsmt)
       ysmt <- cbind(H%*%x, ysmt)
       Psmt[,,tt] = P;
       }
 
    ysmt[ordy] <- yfil[ordy]
    xsmt <- cbind(xsmt, cbind(xfil[,ordy]))
   # 
   # combining smoothed values until 'ordy' with the predicted values from 'dely' 
   #
    yfilt = c(ysmt, ypre[pst:ped]) 
   #
   # prediction error
   #
    fb <- (yobs[1:ordy] - ypre[1:ordy])^2 * Spre[1:ordy]^(-1)
    psig = sum(fb)/ordy   # same as tsig
   #
   # plot - standardized data
   #
    #
    # preparation
    #
     mal <- max(yfilt + 1.96 * sqrt(Spre)) # max for y-axis
     mil <- min(yfilt - 1.96 * sqrt(Spre)) # min for y-axis
     ttp <- pst: nn  # time points for predictoin
     ttpo <- ordy:nn
    #
    # graph
    #
     windows()
      plot(year[1:ordy], yobs[1:ordy], pch = 20, col = "black", 
           xlim = c(year[1], year[nn]), ylim = c(mil, mal),
           xlab = "", ylab = "", xaxt = "n")
           
      axis(1, at = c(year[1], year[ttp]))
           
      lines(year[1:ordy], yobs[1:ordy], col = "grey", lwd = 3)
      lines(year, ypre, col = "grey", lty = 2, lwd = 2)
      lines(year[1:ordy], xsmt[1,], col = "cyan", lwd = 2)
      #
      # Forecast band
      #
       cols = brewer.pal(11, "Spectral")
       c95 <- adjustcolor(cols[10], alpha = 0.2)
       c80 <- adjustcolor(cols[8], alpha = 0.3)
       c70 <- adjustcolor(cols[6], alpha = 0.4)
     
       xy <- c(year[1:ordy], rev(year[1:ordy]))
       y95a <- c(yfilt[1:ordy] - 1.96 * sqrt(Spre[1:ordy]), 
                 rev(yfilt[1:ordy] + 1.96 * sqrt(Spre[1:ordy])))
       polygon(xy, y95a, border = NA, col = c95)
       
       xy <- c(year, rev(year))
       y95 <- c(yfilt - 1.96 * sqrt(Spre_pred), rev(yfilt + 1.96 * sqrt(Spre_pred)))
       polygon(xy, y95, border = NA, col = c95)
     
       y80 <- c(yfilt - 1.28 * sqrt(Spre_pred), rev(yfilt + 1.28 * sqrt(Spre_pred)))
       polygon(xy, y80, border = NA, col = c80)
       
       y70 <- c(yfilt - sqrt(Spre_pred), rev(yfilt + sqrt(Spre_pred)))
       polygon(xy, y70, border = NA, col = c70)
       
      lines(year[ttp], ypre[ttp], col = "blue", lty = 3, lwd = 3)
      points(year[ttp], yobs[ttp], pch = 20, col = "black")
      
   #
   # plot - original scale
   #
    #
    # preparation
    #
     oyobs <- yobs * stat_keep[2] + stat_keep[1]
     oyfilt <- yfilt * stat_keep[2] + stat_keep[1]
     oypre <- ypre * stat_keep[2]+ stat_keep[1]
     oSpre <- Spre * stat_keep[2]^2
     oSpre_pred <- Spre_pred * stat_keep[2]^2
     oxsmt <- xsmt * stat_keep[2] + stat_keep[1]
     
     mal <- max(oyfilt + 1.96 * sqrt(oSpre)) # max for y-axis
     mil <- min(oyfilt - 1.96 * sqrt(oSpre)) # min for y-axis
     ttp <- pst: nn  # time points for predictoin
     ttpo <- ordy:nn
    #
    # graph
    #
     windows()
      plot(year[1:ordy], oyobs[1:ordy], pch = 20, col = "black", 
           xlim = c(year[1], year[nn]), ylim = c(mil, mal),
           xlab = "", ylab = "", xaxt = "n")
           
      axis(1, at = c(year[1], year[ttp]))
           
      lines(year[1:ordy], oyobs[1:ordy], col = "grey", lwd = 3)
      lines(year, oypre, col = "grey", lty = 2, lwd = 2)
      lines(year[1:ordy], oxsmt[1,], col = "cyan", lwd = 2)
      #
      # Forecast band
      #
       cols = brewer.pal(11, "Spectral")
       c95 <- adjustcolor(cols[10], alpha = 0.2)
       c80 <- adjustcolor(cols[8], alpha = 0.3)
       c70 <- adjustcolor(cols[6], alpha = 0.4)
     
       xy <- c(year[1:ordy], rev(year[1:ordy]))
       y95a <- c(oyfilt[1:ordy] - 1.96 * sqrt(oSpre[1:ordy]), 
                 rev(oyfilt[1:ordy] + 1.96 * sqrt(oSpre[1:ordy])))
       polygon(xy, y95a, border = NA, col = c95)
       
       xy <- c(year, rev(year))
       y95 <- c(oyfilt - 1.96 * sqrt(oSpre_pred), rev(oyfilt + 1.96 * sqrt(oSpre_pred)))
       polygon(xy, y95, border = NA, col = c95)
     
       y80 <- c(oyfilt - 1.28 * sqrt(oSpre_pred), rev(oyfilt + 1.28 * sqrt(oSpre_pred)))
       polygon(xy, y80, border = NA, col = c80)
       
       y70 <- c(oyfilt - sqrt(oSpre_pred), rev(oyfilt + sqrt(oSpre_pred)))
       polygon(xy, y70, border = NA, col = c70)
       
      lines(year[ttp], oypre[ttp], col = "blue", lty = 3, lwd = 3)
      points(year[ttp], oyobs[ttp], pch = 20, col = "black")
#
#  Probability by multiplicated upper/lower tail probabilities 
#  at consecutive time points
#
 obs <- yobs[ttp]       # observation in time points for prediction
 tred <- ypre[ttp]      # the predicted trend estimates 
 res <- obs - tred      # the residual subtracted 'tred' from 'obs'
 #stobs <- res / sqrt(R) # standardized residual (not necessary, if yobs was applied scale)
 #
 # calculation probability for each time point of the prediction
 #
  prob <- pnorm(res, 0, 1)
 #
 # Probability by multiplicated each probability
 #
  mprob <- prod(prob)
      
       
       
   
  
     
     
   
   
 
 
