# Supplementary material for: Flagged observation analyses as a tool for scoping and communication in integrated ecosystem assessments
Source: PLoS One. 2024 Sep 23;19(9):e0305716. doi: 10.1371/journal.pone.0305716 (PMC11419343; doi:10.1371/journal.pone.0305716)
Supplement: S6 File — (TXT) [file pone.0305716.s009.txt]

   1.8700000e+03   2.5833333e-02
   1.8710000e+03  -1.3333333e-02
   1.8720000e+03  -5.5833333e-02
   1.8730000e+03  -5.6666667e-02
   1.8740000e+03   2.3333333e-02
   1.8750000e+03   5.0000000e-02
   1.8760000e+03   2.5000000e-02
   1.8770000e+03   1.5000000e-02
   1.8780000e+03   2.2000000e-01
   1.8790000e+03   2.5000000e-02
   1.8800000e+03  -4.5000000e-02
   1.8810000e+03  -2.8333333e-02
   1.8820000e+03  -8.0000000e-02
   1.8830000e+03  -1.7000000e-01
   1.8840000e+03  -1.4500000e-01
   1.8850000e+03  -6.6666667e-02
   1.8860000e+03   1.0750000e-01
   1.8870000e+03   9.2500000e-02
   1.8880000e+03   5.0000000e-02
   1.8890000e+03   8.4166667e-02
   1.8900000e+03  -6.0833333e-02
   1.8910000e+03  -4.1666667e-03
   1.8920000e+03   1.6666667e-03
   1.8930000e+03   1.1166667e-01
   1.8940000e+03  -1.3750000e-01
   1.8950000e+03  -7.4166667e-02
   1.8960000e+03  -1.4166667e-02
   1.8970000e+03  -1.4166667e-02
   1.8980000e+03   1.1833333e-01
   1.8990000e+03   9.5000000e-02
   1.9000000e+03  -1.1666667e-02
   1.9010000e+03   6.9166667e-02
   1.9020000e+03  -1.3500000e-01
   1.9030000e+03  -1.7750000e-01
   1.9040000e+03  -1.8666667e-01
   1.9050000e+03  -1.7000000e-01
   1.9060000e+03   1.9166667e-02
   1.9070000e+03  -5.1666667e-02
   1.9080000e+03   3.2500000e-02
   1.9090000e+03   7.0000000e-02
   1.9100000e+03  -8.3333333e-04
   1.9110000e+03   0.0000000e+00
   1.9120000e+03  -1.5750000e-01
   1.9130000e+03  -2.0250000e-01
   1.9140000e+03  -2.4583333e-01
   1.9150000e+03   2.8333333e-02
   1.9160000e+03   3.6666667e-02
   1.9170000e+03  -8.4166667e-02
   1.9180000e+03  -1.1500000e-01
   1.9190000e+03  -1.0583333e-01
   1.9200000e+03  -2.4000000e-01
   1.9210000e+03  -7.4166667e-02
   1.9220000e+03  -1.3500000e-01
   1.9230000e+03  -1.2916667e-01
   1.9240000e+03   4.3333333e-02
   1.9250000e+03  -3.5833333e-02
   1.9260000e+03   7.3333333e-02
   1.9270000e+03   1.8833333e-01
   1.9280000e+03   9.0000000e-02
   1.9290000e+03   4.2500000e-02
   1.9300000e+03   3.1666667e-02
   1.9310000e+03   2.1083333e-01
   1.9320000e+03   2.4166667e-01
   1.9330000e+03   2.4416667e-01
   1.9340000e+03   1.0750000e-01
   1.9350000e+03   9.0833333e-02
   1.9360000e+03   1.6166667e-01
   1.9370000e+03   2.9000000e-01
   1.9380000e+03   2.6083333e-01
   1.9390000e+03   8.4166667e-02
   1.9400000e+03  -4.4166667e-02
   1.9410000e+03  -6.3333333e-02
   1.9420000e+03   1.4666667e-01
   1.9430000e+03  -5.3333333e-02
   1.9440000e+03   1.8166667e-01
   1.9450000e+03   6.6666667e-02
   1.9460000e+03   3.0833333e-02
   1.9470000e+03  -4.5833333e-02
   1.9480000e+03   8.3333333e-02
   1.9490000e+03   1.2500000e-01
   1.9500000e+03   4.2500000e-02
   1.9510000e+03   2.3333333e-01
   1.9520000e+03   2.4666667e-01
   1.9530000e+03   2.0916667e-01
   1.9540000e+03   1.5750000e-01
   1.9550000e+03   3.5000000e-01
   1.9560000e+03   1.0250000e-01
   1.9570000e+03  -4.9166667e-02
   1.9580000e+03   1.2833333e-01
   1.9590000e+03  -3.5000000e-02
   1.9600000e+03   1.8833333e-01
   1.9610000e+03   1.1416667e-01
   1.9620000e+03   1.2250000e-01
   1.9630000e+03   7.5000000e-03
   1.9640000e+03   6.6666667e-02
   1.9650000e+03  -2.7500000e-02
   1.9660000e+03   5.6666667e-02
   1.9670000e+03  -2.5000000e-03
   1.9680000e+03  -7.9166667e-02
   1.9690000e+03  -6.8333333e-02
   1.9700000e+03  -5.6666667e-02
   1.9710000e+03  -9.8333333e-02
   1.9720000e+03  -3.8500000e-01
   1.9730000e+03  -1.8666667e-01
   1.9740000e+03  -2.9916667e-01
   1.9750000e+03  -6.3333333e-02
   1.9760000e+03  -1.8083333e-01
   1.9770000e+03  -1.8250000e-01
   1.9780000e+03  -1.1250000e-01
   1.9790000e+03  -1.2000000e-01
   1.9800000e+03  -4.2500000e-02
   1.9810000e+03  -1.0000000e-02
   1.9820000e+03  -2.5583333e-01
   1.9830000e+03  -1.5083333e-01
   1.9840000e+03  -2.1583333e-01
   1.9850000e+03  -2.4000000e-01
   1.9860000e+03  -3.4833333e-01
   1.9870000e+03  -6.2500000e-02
   1.9880000e+03  -7.5833333e-02
   1.9890000e+03  -1.0083333e-01
   1.9900000e+03  -1.3916667e-01
   1.9910000e+03  -2.6500000e-01
   1.9920000e+03  -2.4750000e-01
   1.9930000e+03  -2.4750000e-01
   1.9940000e+03  -2.6083333e-01
   1.9950000e+03   3.8333333e-02
   1.9960000e+03  -6.6666667e-02
   1.9970000e+03  -8.4166667e-02
   1.9980000e+03   1.3916667e-01
   1.9990000e+03   1.5250000e-01
   2.0000000e+03   3.0833333e-02
   2.0010000e+03   5.4166667e-02
   2.0020000e+03  -6.2500000e-02
   2.0030000e+03   9.6666667e-02
   2.0040000e+03   8.8333333e-02
   2.0050000e+03   2.2166667e-01
   2.0060000e+03   2.1833333e-01
   2.0070000e+03   1.5583333e-01
   2.0080000e+03   2.2833333e-01
   2.0090000e+03  -6.5000000e-02
   2.0100000e+03   2.9583333e-01
   2.0110000e+03   1.4333333e-01
   2.0120000e+03   1.9416667e-01
   2.0130000e+03   1.3583333e-01
   2.0140000e+03  -4.6666667e-02
   2.0150000e+03  -1.3666667e-01
   2.0160000e+03   1.8333333e-02
   2.0170000e+03   1.3333333e-01
   2.0180000e+03  -7.7500000e-02
   2.0190000e+03  -1.9166667e-02
   2.0200000e+03   1.3666667e-01
   2.0210000e+03  -7.4921417e+02
